# Supplementary material for: Visual Acuity Outcomes and Influencing Factors in a Cohort of UK Real-World Diabetic Macular Oedema Patients During the First Two Years of Anti-VEGF Treatment
Source: Pharmaceutics. 2025 Jan 13;17(1):99. doi: 10.3390/pharmaceutics17010099 (PMC11769381; doi:10.3390/pharmaceutics17010099)
Supplement: Supplementary file 1 [file pharmaceutics-17-00099-s001.zip]

Archive with 1 entries (1 files):
- pharmaceutics-3318110-supplementary.pdf
